# Supplementary material for: Effectiveness of Concrete Reinforcement with Recycled Tyre Steel Fibres
Source: Materials (Basel). 2022 Mar 26;15(7):2444. doi: 10.3390/ma15072444 (PMC9000085; doi:10.3390/ma15072444)
Supplement: Supplementary file 1 [file materials-15-02444-s001.zip]

Archive with 1 entries (1 files):
- materials-1618985-supplementary.pdf
